# Supplementary material for: Effectiveness and Safety of Botulinum Toxin Type A in Treatment of Restless Legs Syndrome: A Systematic Review and Meta-Analysis
Source: Healthcare (Basel). 2021 Nov 11;9(11):1538. doi: 10.3390/healthcare9111538 (PMC8623507; doi:10.3390/healthcare9111538)
Supplement: Supplementary file 1 [file healthcare-09-01538-s001.zip]

Archive with 1 entries (1 files):
- healthcare-1392366-supplementary.pdf
